# Supplementary material for: A Food Waste-Derived Organic Liquid Fertiliser for Sustainable Hydroponic Cultivation of Lettuce, Cucumber and Cherry Tomato
Source: Foods. 2023 Feb 7;12(4):719. doi: 10.3390/foods12040719 (PMC9956311; doi:10.3390/foods12040719)
Supplement: Supplementary file 1 [file foods-12-00719-s001.zip]

Archive with 1 entries (1 files):
- foods-2166206-supplementary.pdf
